# Supplementary material for: Assessment of sub-chronic toxicity and anti-aging effects of a solid self-microemulsifying drug delivery system of Kaempferia parviflora extract in a D-galactose-induced rat model
Source: Pharm Biol. 2026 Jan 5;64(1):143–67. doi: 10.1080/13880209.2025.2606956 (PMC12777754; doi:10.1080/13880209.2025.2606956)
Supplement: Supplemental Material [file IPHB_A_2606956_SM3125.zip]

Archive with 2 entries (2 files):
- Figure S1_Caption.docx
- Figure S1.tif
